# Supplementary material for: Human-Induced Pluripotent Stem Cell-Derived Neural Stem Cell Therapy Limits Tissue Damage and Promotes Tissue Regeneration and Functional Recovery in a Pediatric Piglet Traumatic-Brain-Injury Model
Source: Biomedicines. 2024 Jul 25;12(8):1663. doi: 10.3390/biomedicines12081663 (PMC11351842; doi:10.3390/biomedicines12081663)
Supplement: Supplementary file 1 [file biomedicines-12-01663-s001.zip]

Archive with 1 entries (1 files):
- biomedicines-3092534-supplementary.pdf
